# Supplementary material for: A pair of transporters controls mitochondrial Zn2+ levels to maintain mitochondrial homeostasis
Source: Protein Cell. 2021 Oct 23;13(3):180–202. doi: 10.1007/s13238-021-00881-4 (PMC8901913; doi:10.1007/s13238-021-00881-4)
Supplement: Supplementary file 3 — Supplementary file3 (XLSX 11 kb) [file 13238_2021_881_MOESM3_ESM.xlsx]

## Sheet: Sheet1
Table S2. The effect of knock-down of potential zinc transporters on slc-30A9(yq158).
Gene	Human homolog	Phenotype (RNAi on N2 animals)	Suppression effect on slc-30A9(yq158)
slc-30A5	ZnT5	No	75% tubular
cdf-1	ZnT10	No	No
cdf-2	ZnT8	No	No
ttm-1	ZnT3,ZnT8	50% fragmentation	No
toc-1	ZnT6	No	No
zipt-1	ZIP1	No	No
zipt-2.3	ZIP2	No	No
zipt-2.4	ZIP2	100% fragmentation	No
zipt-2.1	ZIP2	50% fragmentation	No
zipt-3	ZIP3	No	No
zipt-17	ZIP4	100% fragmentation	No
zipt-7.1	ZIP7	100% fragmentation	No
zipt-9	ZIP9	No	No
zipt-16	ZIP14,ZIP8	100% fragmentation	No
zipt-11	ZIP11	No	No
zipt-13	ZIP13	No	No
zipt-15	ZIP14,ZIP8	100% fragmentation	No
